# Supplementary material for: Respiratory Versus Gastrointestinal Malignancies: Systemic Inflammation, Cardiovascular Burden, and All-Cause Mortality
Source: J Clin Med. 2026 Jul 22;15(14):5752. doi: 10.3390/jcm15145752 (PMC13413368; doi:10.3390/jcm15145752)
Supplement: Supplementary file 1 [file jcm-15-05752-s001.zip]

Archive with 1 entries (1 files):
- jcm-4433694-supplementary.pdf
